# Supplementary material for: Sequence-Specific Targeting of Bacterial Resistance Genes Increases Antibiotic Efficacy
Source: PLoS Biol. 2016 Sep 15;14(9):e1002552. doi: 10.1371/journal.pbio.1002552 (PMC5025249; doi:10.1371/journal.pbio.1002552)
Supplement: S1 Table — (XLSX) [file pbio.1002552.s007.xlsx]

## Sheet: mean
μg/ml	TET	DOX	SPT	CHL	ERY	SPR	CEF	AMP	CAR	MER	PEN	CFT	OXA	PPT	VAN	CIP	LOM	LEV	TMP	SMO	NIT	RIF	KAN	TOB	GEN	FUS	CLI
BW25113	1.19272	1.18655	55.4983	5.67984	70.7013	98.9122	6.65869	10.0718	15.117	16.6567	35.3805	0.0633609	697.942	4.42969	106.05	0.0135021	0.0907359	0.0356922	1.85046	1.38886	7.29255	5.30342	6.8681	1.08039	1.67799	1450.97	187.572
ΔA	0.310253	0.220552	33.0573	1.22716	2.51003	8.52009	1.54702	3.31228	3.58129	13.8449	21.0728	0.0187272	16.4752	1.00466	90.6324	0.00657557	0.0307503	0.0122601	0.648381	0.350254	7.26187	2.82948	8.49646	1.00501	1.57638	15.0402	6.89382
ΔC	1.09401	1.16846	35.8729	2.65728	79.8233	126.086	5.16105	7.73358	5.97606	8.66821	26.4953	0.0390144	337.358	4.27894	184.961	0.0113476	0.120531	0.0354929	2.41202	5.15855	7.35127	9.56905	10.3299	1.56752	1.98077	1361.93	144.293
ΔE	1.19621	1.20601	55.1136	5.73006	89.9784	161.162	4.32904	9.8061	11.4476	8.97859	35.0039	0.0678257	901.274	4.6481	182.304	0.0117126	0.108651	0.0356854	1.97927	1.64717	7.28227	5.91066	6.92519	0.934509	1.62401	1512.84	154.849
ΔM	1.19156	1.19716	55.3506	5.74656	91.4659	204.322	4.25754	10.0566	5.97031	8.91734	35.7791	0.0548875	685.762	5.03845	115.632	0.0116141	0.121731	0.0357054	2.57303	1.92647	7.25917	5.89146	6.65519	1.20301	2.2394	1544.37	150.778
ΔO	1.57987	1.17571	56.7681	8.22158	91.0059	139.066	15.5292	15.3572	14.5586	8.53021	58.4917	0.109296	672.022	3.47473	106.698	0.0204227	0.128891	0.0579856	3.09303	6.28521	7.25317	5.86266	8.04196	1.17001	2.01467	1420.08	165.237
ΔAC	0.412104	0.266453	35.4019	0.827258	4.05004	13.4151	1.55252	3.47403	3.62829	9.22409	21.0466	0.0144891	2.99003	0.316403	171.777	0.00591056	0.0312103	0.0127526	0.45988	2.43992	7.24807	5.0366	10.1859	1.82402	1.75821	82.1708	22.3665
ΔAE	0.338603	0.231152	33.4893	1.26181	2.38002	6.64507	1.54252	3.43428	3.96704	11.1504	21.4237	0.0146291	12.5401	1.82122	83.1143	0.00679607	0.0320403	0.0126176	0.677132	0.293703	7.25557	2.79168	6.52132	0.879009	1.66184	15.3252	7.06507
ΔAM	0.341003	0.230152	32.7378	1.29346	2.17502	5.90506	1.54352	3.31753	3.24003	11.1975	22.1211	0.0147051	14.1401	1.20106	60.5901	0.00660757	0.0314603	0.0124751	0.685507	0.282153	7.26277	2.75898	4.73855	0.874509	1.61502	16.1552	7.59633
ΔAO	0.349203	0.230602	32.9313	1.48966	2.32502	5.75006	2.54953	4.9188	8.92034	10.7806	35.3022	0.0325243	17.7502	0.489105	53.2265	0.00661757	0.0350404	0.0170077	0.703257	0.397954	7.25437	2.16572	4.72955	1.10401	1.50221	31.3353	9.42384
ΔCE	1.11456	1.17111	36.0154	2.90718	84.2908	138.501	6.61357	9.36134	9.9811	8.97234	35.2034	0.0523595	978.385	4.63835	127.699	0.0196402	0.123921	0.0367029	2.62728	3.37128	7.26127	9.7276	7.20907	1.45501	2.27132	1287.22	144.383
ΔCM	1.10081	1.16706	36.1189	2.65758	83.8333	136.521	2.67153	5.92031	5.71931	8.85984	33.3965	0.0413414	674.187	3.72834	105.867	0.0135236	0.120381	0.0354404	1.82352	4.54895	7.24567	9.7918	8.06296	1.56602	2.55529	1338.17	142.259
ΔCO	1.37836	1.17461	35.3809	4.57895	87.6259	143.171	9.45009	9.08334	13.2689	8.66534	57.4119	0.0679917	974.98	4.6465	103.176	0.0264803	0.177302	0.0599781	2.7754	6.86302	7.30687	9.7147	7.84808	1.62302	2.14387	1527.44	135.355
ΔCR	1.05766	1.12586	38.5669	2.79678	76.6783	118.756	3.40753	7.83533	4.83205	8.76246	33.0657	0.0377644	446.104	2.37277	78.8858	0.0108346	0.0818608	0.0334978	2.01265	1.75007	11.0797	5.83146	10.0786	1.63502	1.74566	1347.67	106.964
ΔEM	1.22631	1.23876	57.0696	5.85786	92.0659	214.687	4.26354	9.82385	7.98933	8.86084	35.2672	0.0675797	623.951	4.57765	122.896	0.0118206	0.127081	0.0358554	2.27227	2.01287	7.26727	5.92341	7.47195	1.19401	1.55121	1656.46	156.562
ΔEO	1.95592	1.54377	62.3406	9.6709	92.9684	145.691	11.6481	15.8854	11.0454	8.60434	58.5355	0.104718	868.074	4.50495	92.0094	0.0304158	0.135681	0.0598931	2.33602	1.81022	7.25017	5.91201	7.9602	1.20451	1.62761	1909.92	158.328
ΔMO	1.90142	1.38031	56.4696	9.703	98.5685	275.533	11.2266	15.5702	19.2197	9.10822	58.1723	0.0766398	612.166	4.61995	82.8998	0.0292498	0.140331	0.0587256	2.61728	2.99298	7.27687	7.64393	7.22595	0.99001	1.58331	1770.76	156.794
ΔACE	0.392004	0.258003	34.9278	0.820958	3.21003	9.7751	1.54602	3.34628	3.61904	8.78009	21.1463	0.0129881	10.2951	0.564606	93.4944	0.00466755	0.0305503	0.0127001	0.588756	1.76267	7.25287	3.76324	9.73285	1.11901	1.74018	17.5902	6.50632
ΔACM	0.481105	0.334653	35.1274	0.876459	3.31003	12.3301	2.94903	6.59232	6.07231	16.6268	34.8271	0.0411864	6.61007	0.279953	106.27	0.00526305	0.0309703	0.0172052	0.590631	1.87652	7.24807	4.5743	6.63644	1.46851	1.67331	67.0857	22.9727
ΔACO	0.382004	0.254903	34.9143	0.790808	4.31504	12.3701	1.95252	3.66454	5.50456	9.11709	21.6801	0.0145441	5.38505	0.305553	111.964	0.00889359	0.0309203	0.0126501	0.550506	3.34503	7.25197	5.36165	10.1994	1.83602	1.55663	46.4005	4.9588
ΔAEM	0.430604	0.274753	51.3725	1.34731	6.56007	10.2651	1.54302	3.29003	5.10055	9.20372	21.0203	0.0142661	10.0801	0.383354	136.768	0.00629406	0.0317003	0.0124926	0.495755	1.39156	7.26337	4.57025	6.99194	1.02451	1.51374	28.0553	8.03508
ΔAEO	0.520155	0.434454	48.731	1.70537	20.8677	24.6802	6.58907	9.81585	6.74882	16.7997	35.1552	0.0245552	13.6351	0.325403	101.755	0.0123091	0.0519805	0.0172427	0.563631	1.41826	7.27417	4.60445	6.44294	1.30801	1.23667	212.177	37.6304
ΔAMO	0.439654	0.282803	51.05	1.44451	6.70507	10.0651	2.04602	4.5693	9.69335	8.83384	21.1323	0.0193432	14.9251	0.208152	190.637	0.00656257	0.0371804	0.0125651	0.551006	1.59827	7.25947	3.57634	5.06855	0.942009	1.5372	49.0255	7.81883
ΔCEM	1.18306	1.17906	35.6344	3.15513	85.2159	121.911	4.14454	8.65034	6.46606	9.6271	35.1281	0.0409204	297.573	2.23972	85.0929	0.0195812	0.130701	0.0571256	2.13202	2.21942	7.26487	9.7534	10.0812	1.54652	2.15203	1267.54	175.939
ΔCEO	1.47551	1.17726	35.1484	4.9607	85.9934	152.852	9.37809	16.5077	14.5601	8.97446	33.0998	0.0678147	980.97	4.5217	102.634	0.0261988	0.137831	0.0796758	2.49765	2.62323	7.24717	9.7699	7.5837	1.97852	2.88648	1524.15	168.724
ΔEMO	1.89372	1.45036	56.2011	9.6517	90.6934	140.186	11.8951	16.4204	13.3311	9.04184	56.0067	0.0897409	615.071	4.05714	98.068	0.0293333	0.135451	0.0591856	2.38677	1.92407	7.30237	7.67723	6.36306	0.931509	1.63454	1754.38	193.124
ΔACEM	0.457055	0.281903	35.3869	1.61702	5.47005	10.7451	1.23451	3.43053	6.33606	8.43721	19.4768	0.0519085	4.53005	0.239402	117.138	0.00541005	0.0306003	0.0127126	0.408129	0.820358	7.27057	3.56374	5.11918	1.27351	1.55868	48.4055	9.9076
ΔACEO	0.413954	0.259153	34.9968	0.857559	5.42005	13.2251	1.53852	5.03905	7.85333	15.0123	26.7936	0.0250463	4.04004	0.288103	95.359	0.00482005	0.0304603	0.0127926	0.482005	2.50563	7.25287	4.88765	6.75794	1.43401	2.35585	77.7008	7.34757
ΔACMO	0.385004	0.255253	34.1523	0.743557	4.19254	9.20009	2.03502	4.19729	8.94884	8.94859	21.2872	0.0223482	9.19009	0.337103	109.684	0.00614906	0.0309403	0.0128226	0.390004	1.13431	7.25767	4.00624	6.64469	1.64252	1.52268	39.8054	8.41633
ΔAEMO	0.442704	0.275903	51.2165	1.36636	9.7701	10.3701	2.07402	4.79555	8.74259	16.753	25.1863	0.0144511	11.6101	0.480605	170.756	0.00629406	0.0306403	0.0125926	0.54138	1.01266	7.28077	3.53464	5.25905	0.918009	1.38609	49.3405	8.13883
ΔCEMO	1.87707	1.43336	35.0749	5.95821	91.0134	154.382	9.19859	14.5741	10.7421	8.81384	55.8054	0.0884469	811.518	4.61955	86.1624	0.0268278	0.115691	0.0590281	2.5884	2.15717	7.27657	7.20442	8.69484	1.28401	1.449	1705.38	216.105
ΔACEMO	0.438054	0.274203	34.6833	0.943959	8.14508	11.5601	1.56502	4.8333	13.4771	9.15297	21.3756	0.0144871	12.0601	0.325653	88.2864	0.00632706	0.0308203	0.0127526	0.650382	0.795008	7.28887	3.56929	6.08519	0.886509	1.55981	49.3505	8.98259

## Sheet: Replicate1
μg/ml	TET	DOX	SPT	CHL	ERY	SPR	CEF	AMP	CAR	MER	PEN	CFT	OXA	PPT	VAN	CIP	LOM	LEV	TMP	SMO	NIT	RIF	KAN	TOB	GEN	FUS-1	FUS-2	CLI-1	CLI-2
BW25113	1.18251	1.17711	56.2986	5.79096	60.1806	100.001	6.65407	10.1541	16.8782	24.3672	35.5989	0.0655507	972.6	4.49694	117.739	0.0119171	0.0843608	0.0356854	1.84202	1.44991	7.26847	5.77716	7.00732	0.97501	1.72829	1548.76	1788.2	162.192	141.411
BW25113	1.19851	1.19111	54.4595	5.61456	74.4757	70.5707	6.54907	10.0456	16.7517	9.06234	35.1894	0.0633486	611.846	4.42964	98.23	0.0179692	0.0840208	0.0356004	1.86427	1.33501	7.28047	5.83866	8.51259	0.96301	1.74581	1131.67	1658	170.052	254.938
BW25113	1.18021	1.19161	58.8366	5.54646	91.2759	183.052	6.55407	10.0151	10.0686	9.04759	35.2244	0.0615006	497.155	4.60075	95.32	0.0183882	0.0839408	0.0356104	1.91577	1.36411	7.32787	5.88486	6.81682	0.96901	1.63493	1166.87	1544.76	160.017	271.473
BW25113	1.20151	1.18611	55.1526	5.81646	59.5656	96.191	6.53507	10.1051	16.7687	9.07509	35.4239	0.0589486	856.489	3.77244	116.956	0.0119271	0.0845608	0.0358204	1.82452	1.50572	7.27507	3.73534	7.81208	0.96901	1.6259	1452.51	1431.49	166.357	259.378
ΔA	0.275103	0.217002	32.9523	1.19401	2.57503	8.68009	1.55202	3.29253	3.58754	16.7629	20.9145	0.0132261	15.6002	0.582106	123.034	0.00669507	0.0308603	0.0120251	0.638006	0.386404	7.27567	3.49023	8.78859	0.888009	1.49506	14.8801	14.7001	8.01008	6.20006
ΔC	1.09191	1.17331	35.4454	2.44832	84.3908	127.811	7.13007	8.15258	5.89506	8.50784	21.2067	0.0369244	332.843	4.48764	120.556	0.0112691	0.119881	0.0361204	2.49202	5.44145	7.44907	9.35799	9.95035	1.56002	2.03624	1130.73	1606.92	150.317	139.506
ΔE	1.18721	1.21321	54.3635	5.59656	89.0859	108.211	4.32704	9.9111	16.8677	8.76159	34.9688	0.0678447	981.35	4.70565	266.808	0.0116461	0.0848408	0.0358304	1.99452	1.61942	7.30507	5.91126	5.19905	0.906009	2.10485	1162.49	1889.44	153.497	145.581
ΔM	1.18331	1.19711	54.9005	5.64126	90.0059	109.231	4.25904	10.0161	5.92256	8.77084	35.3801	0.0664567	833.898	5.52406	123.076	0.0116141	0.099421	0.0357804	2.65878	1.74482	7.25647	5.88696	5.2403	0.96301	1.65818	1142.07	1893.02	156.292	145.056
ΔO	1.51022	1.17711	56.6286	8.08088	90.9909	126.601	13.3881	15.3222	13.8101	8.74784	58.2563	0.105931	956.47	4.51835	118.333	0.0200262	0.128201	0.0597506	3.19128	5.59116	7.23967	5.85276	8.59584	1.43701	1.64138	1282.89	1607.96	143.851	126.556
ΔAC	0.401404	0.265903	35.4334	0.808508	4.04004	13.1401	1.56502	3.45903	3.62954	9.28884	21.0632	0.0143961	3.05003	0.332603	250.386	0.00616906	0.0314603	0.0127201	0.483005	2.58663	7.24747	4.88945	13.0614	1.64102	1.67846	27.3003	66.2407	8.58009	6.67007
ΔAE	0.315603	0.228802	33.2103	1.25041	2.19502	4.65005	1.54402	3.52604	3.61854	11.3334	21.2715	0.0146161	15.7002	1.96472	66.1897	0.00680007	0.0315803	0.0125751	0.671507	0.265803	7.25887	2.16542	8.02433	0.642006	1.6895	16.6802	14.0801	7.10507	6.32506
ΔAM	0.319503	0.228002	32.2323	1.29271	1.63502	3.24003	1.54502	3.34853	2.94553	11.3834	22.9742	0.0147321	10.1501	0.552206	65.7277	0.00644906	0.0308803	0.0124601	0.672257	0.250503	7.27447	2.16752	4.75355	0.834008	1.58378	17.2402	15.6202	8.12008	6.48006
ΔAO	0.333303	0.229402	32.8683	1.30381	2.11502	3.32003	2.55403	5.06255	10.0186	10.8301	35.2996	0.0409204	17.6702	0.595206	53.2295	0.00689807	0.0377604	0.0124101	0.716757	0.371404	7.25887	2.16362	4.72205	0.837008	1.45267	19.8002	53.6205	12.4701	5.85006
ΔCE	1.11491	1.17321	36.2284	2.84013	84.6858	149.451	6.47206	9.44609	9.9286	8.90159	35.0284	0.0632266	983.93	4.63925	126.034	0.0194102	0.124821	0.0380204	2.85078	3.84364	7.25527	9.712	6.97807	1.35901	2.35643	1189.97	1476.15	149.471	136.151
ΔCM	1.09791	1.17031	36.3124	2.51553	84.1658	136.131	2.64303	5.93656	5.52856	8.88834	32.9266	0.0411084	362.204	3.48633	117.589	0.0112051	0.119501	0.0356604	1.85777	4.17724	7.24687	9.763	8.02058	1.51502	2.1938	1242.73	1541.38	144.566	136.986
ΔCO	1.39561	1.17721	35.4064	4.57835	88.0309	141.961	7.00407	9.5971	10.4221	8.66284	58.2948	0.0678607	972.83	4.63875	105.682	0.0271963	0.217602	0.0603206	2.85453	5.30045	7.28287	9.6547	7.75358	1.61402	1.9235	1485.59	1752.84	136.726	130.236
ΔCR	1.05291	1.12841	40.2844	2.62323	69.5307	112.361	2.52303	5.89856	3.62504	8.72834	34.4683	0.0390304	444.704	2.37602	62.5536	0.0103201	0.0813008	0.0334303	1.96052	1.51082	10.9615	5.82636	11.6221	1.62602	1.70975	1292.79	1474.77	116.126	91.8509
ΔEM	1.21651	1.24251	56.8926	5.82276	91.5409	203.432	4.18204	9.5276	9.9521	8.75484	35.4729	0.0675707	620.796	4.72175	121.654	0.0117271	0.132961	0.0357704	2.30602	1.78382	7.25347	5.92146	6.86557	0.897009	1.47871	1606.14	1839.5	160.907	147.306
ΔEO	1.95362	1.47281	56.3076	9.6232	91.6259	112.251	11.4021	16.4752	11.0986	8.49633	58.3928	0.113391	976.1	4.63745	103.498	0.0289023	0.135941	0.0601106	2.37452	1.63622	7.24327	5.90736	7.82033	0.759008	1.58906	1893.54	1932.64	167.507	143.041
ΔMO	1.84152	1.34461	56.1156	9.6565	102.376	279.703	10.9971	16.0112	10.2766	9.11584	57.5056	0.0859989	533.645	4.77325	87.9249	0.0273123	0.140401	0.0587856	2.57628	3.18933	7.26667	9.35859	8.86434	1.01701	1.55639	1797.42	1837.68	155.682	152.122
ΔACE	0.370004	0.256103	35.0284	0.800408	2.84503	9.7801	1.55402	3.26953	3.58804	8.83459	21.1157	0.0120161	7.42007	0.552506	108.049	0.00477605	0.0304803	0.0126751	0.656507	1.58612	7.25287	3.70414	6.89782	0.98401	1.82306	20.3802	17.3002	6.45006	6.09506
ΔACM	0.402004	0.261203	35.3374	0.885309	3.75004	13.3501	4.34704	8.84759	6.06006	24.2277	34.8446	0.0410744	5.20005	0.276803	84.7448	0.00508805	0.0309403	0.0127901	0.582006	1.81502	7.24387	4.55465	6.59482	1.28101	1.74875	87.1609	19.5002	21.2052	12.5401
ΔACO	0.363104	0.253903	35.1214	0.772808	4.28504	12.2601	2.34902	3.62504	5.31405	9.06559	22.0712	0.0145381	6.89007	0.309903	113.773	0.00576406	0.0307203	0.0126551	0.641506	3.16773	7.23967	5.30705	7.38457	1.89602	1.64663	61.2806	54.5605	4.73005	4.57005
ΔAEM	0.421704	0.276603	50.8955	1.33951	4.39504	10.8401	1.53702	3.36653	6.03956	9.17084	21.0755	0.0140381	11.4401	0.612806	190.673	0.00591806	0.0306403	0.0124601	0.595756	0.806108	7.26367	5.61126	8.54784	1.11901	1.44832	32.5203	19.6202	8.26508	7.47507
ΔAEO	0.431604	0.448804	49.7375	2.08292	34.2403	39.5404	6.57107	9.8171	5.85356	24.4837	35.0319	0.0245362	13.6101	0.301403	108.559	0.0119931	0.0525205	0.0126551	0.641756	0.827408	7.26247	5.66046	7.86008	1.66502	1.38112	238.962	279.483	52.7005	36.5904
ΔAMO	0.430604	0.278403	49.1165	1.38571	4.31004	10.9801	2.53403	3.53104	10.0566	8.61934	21.1385	0.0143021	20.4102	0.263503	272.721	0.00629206	0.0302403	0.0125501	0.633006	0.96661	7.25887	3.62584	5.0228	0.96001	1.89308	58.1006	62.1206	7.97508	7.23507
ΔCEM	1.18201	1.17741	35.9164	3.08403	84.1358	120.841	4.35304	8.72709	6.25806	9.6511	35.2051	0.0407624	311.493	2.42972	72.4447	0.0195252	0.128041	0.0545955	2.19727	2.25182	7.25887	9.7576	7.31182	1.41601	1.73825	1366.23	1416.77	147.176	261.598
ΔCEO	1.30211	1.17491	35.4274	4.81385	84.2858	124.191	7.06107	16.3352	14.8306	8.91759	58.5293	0.0680847	987.4	4.58545	95.785	0.0253773	0.137821	0.0599956	2.59928	2.97063	7.24687	9.7642	7.41907	1.77302	2.85429	1618.34	1676.74	138.411	121.866
ΔEMO	1.84052	1.22631	57.1986	9.44769	88.9109	116.221	16.7982	16.5987	14.3956	8.93009	58.3841	0.0663667	802.698	4.63905	100.687	0.0279003	0.130961	0.0585606	2.46227	1.79432	7.32247	5.89536	7.49632	0.852009	1.60862	1887.82	1911.24	158.277	265.978
ΔACEM	0.480805	0.271703	35.7844	1.14301	3.82004	9.39009	1.52602	3.42003	3.59454	8.53684	21.107	0.0408384	7.23007	0.284703	115.357	0.00617406	0.0306803	0.0127051	0.429004	0.770108	7.28587	3.55684	4.9178	1.55102	1.58528	72.2607	19.7402	8.26508	7.03507
ΔACEO	0.398904	0.257103	35.2594	0.861009	4.04504	13.1101	1.55802	4.53855	9.6591	20.908	32.4191	0.0146861	5.11005	0.282003	90.4029	0.00485505	0.0305403	0.0127551	0.524005	2.33282	7.24447	4.22704	7.05907	1.14301	1.93718	87.7209	63.1806	7.49507	7.57008
ΔACMO	0.359404	0.253803	34.2723	0.718207	3.50004	9.17009	2.56603	4.74405	9.8041	8.98909	21.415	0.0233162	16.6102	0.266503	105.562	0.00672807	0.0307803	0.0128001	0.409504	1.01341	7.25527	3.83254	6.72832	1.49101	1.50119	51.9405	52.7805	8.96509	9.11509
ΔAEMO	0.431804	0.277003	54.5375	1.36801	12.1451	10.3101	2.61003	3.55054	9.5576	24.4025	29.2883	0.0143901	14.8901	0.607406	254.505	0.00621206	0.0307803	0.0125601	0.489255	0.891009	7.27687	3.52684	5.4533	0.867009	1.11304	67.6207	55.1406	8.31008	7.16507
ΔCEMO	1.84352	1.27911	35.1484	5.93166	88.6709	194.462	11.9881	15.5112	10.8746	8.84209	58.0113	0.110411	958.57	4.76515	79.5968	0.0246192	0.0908009	0.0587856	2.66203	1.70072	7.27567	5.92176	8.99784	0.95101	1.58453	1898.36	1717.12	160.307	135.276
ΔACEMO	0.434504	0.276803	34.9983	0.912009	9.23509	12.1501	1.58702	3.63954	16.8767	9.01634	21.674	0.0145101	15.6502	0.296203	92.6349	0.00590606	0.0305803	0.0127451	0.653257	0.885309	7.28107	3.54964	7.66058	0.798008	1.50695	60.9006	53.8005	8.44508	7.14007

## Sheet: Replicate2
μg/ml	TET	DOX	SPT	CHL	ERY	SPR	CEF	AMP	CAR	MER	PEN	CFT	OXA	PPT	VAN	CIP	LOM	LEV	TMP	SMO	NIT	RIF	KAN	TOB	GEN	FUS-1	FUS-2	CLI-1	CLI-2
BW25113	1.17891	1.17581	55.8516	5.72706	72.4557	105.051	6.81607	10.1071	10.1146	24.5345	35.2471	0.0588546	957.38	4.61575	125.821	0.0118051	0.135821	0.0359004	1.84752	1.40971	7.26847	5.88486	5.44655	0.98401	1.79018	1418.23	1662.42	241.942	157.657
BW25113	1.22361	1.19231	53.3885	5.52636	60.4906	69.1207	6.33706	10.0271	16.7867	23.7722	35.3574	0.0657127	544.555	4.62025	85.6809	0.0120531	0.0837808	0.0356204	1.83052	1.23841	7.31947	3.63394	5.4308	0.97501	1.62092	1146.71	1562.7	258.963	165.982
BW25113	1.18601	1.19201	54.1775	5.58756	87.2459	68.7207	7.09807	10.0716	16.7187	9.25159	35.4886	0.0666427	725.817	4.56885	120.262	0.0120691	0.0848808	0.0356054	1.84902	1.33441	7.32607	5.86986	8.25458	1.35601	1.61204	1170.33	1578.02	136.226	160.417
BW25113	1.19051	1.18631	55.8216	5.82936	59.9206	98.591	6.72607	10.0486	16.8487	24.1432	35.5149	0.0663287	417.694	4.33294	88.3929	0.0118881	0.0845208	0.0356954	1.83002	1.47361	7.27447	5.80266	5.66406	1.45201	1.66589	1593.64	1361.25	133.991	160.152
ΔA	0.345403	0.224102	33.1623	1.26031	2.44502	8.36008	1.54202	3.33203	3.57504	10.9269	21.2312	0.0242282	17.3502	1.42721	58.2306	0.00645606	0.0306403	0.0124951	0.658757	0.314103	7.24807	2.16872	8.20433	1.12201	1.6577	17.0402	13.5401	6.38506	6.98007
ΔC	1.09611	1.16361	36.3004	2.86623	75.2558	124.361	3.19203	7.31457	6.05706	8.82859	31.7838	0.0411044	341.873	4.07024	249.365	0.0114261	0.121181	0.0348653	2.33202	4.87565	7.25347	9.7801	10.7094	1.57502	1.9253	1462.01	1248.07	137.551	149.796
ΔE	1.20521	1.19881	55.8636	5.86356	90.8709	214.112	4.33104	9.7011	6.02756	9.19559	35.0389	0.0678067	821.198	4.59055	97.801	0.0117791	0.132461	0.0355404	1.96402	1.67492	7.25947	5.91006	8.65134	0.96301	1.14316	1713.94	1285.49	159.592	160.727
ΔM	1.19981	1.19721	55.8006	5.85186	92.9259	299.413	4.25604	10.0971	6.01806	9.06384	36.1781	0.0433184	537.625	4.55285	108.187	0.0116141	0.144041	0.0356304	2.48727	2.10812	7.26187	5.89596	8.07008	1.44301	2.82063	1689.24	1453.13	142.346	159.417
ΔO	1.64952	1.17431	56.9076	8.36228	91.0209	151.532	17.6702	15.3922	15.3072	8.31258	58.7271	0.112661	387.574	2.43112	95.062	0.0208192	0.129581	0.0562206	2.99478	6.97927	7.26667	5.87256	7.48807	0.903009	2.38796	1657.5	1131.97	243.777	146.761
ΔAC	0.422804	0.267003	35.3704	0.846008	4.06004	13.6901	1.54002	3.48903	3.62704	9.15934	21.03	0.0145821	2.93003	0.300203	93.1689	0.00565206	0.0309603	0.0127851	0.436754	2.29322	7.24867	5.18375	7.31032	2.00702	1.83797	215.742	19.4002	21.5752	52.6405
ΔAE	0.361604	0.233502	33.7683	1.27321	2.56503	8.64009	1.54102	3.34253	4.31554	10.9674	21.576	0.0146421	9.38009	1.67772	100.039	0.00679207	0.0325003	0.0126601	0.682757	0.321603	7.25227	3.41793	5.0183	1.11601	1.63418	17.1002	13.4401	6.61507	8.21508
ΔAM	0.362504	0.232302	33.2433	1.29421	2.71503	8.57009	1.54202	3.28653	3.53454	11.0116	21.268	0.0146781	18.1302	1.84992	55.4526	0.00676607	0.0320403	0.0124901	0.698757	0.313803	7.25107	3.35043	4.72355	0.915009	1.64627	17.4402	14.3201	7.05507	8.73009
ΔAO	0.365104	0.231802	32.9943	1.67552	2.53503	8.18008	2.54503	4.77505	7.82208	10.7311	35.3049	0.0241282	17.8302	0.383004	53.2235	0.00633706	0.0323203	0.0216052	0.689757	0.424504	7.24987	2.16782	4.73705	1.37101	1.55174	32.7203	19.2002	6.86507	12.5101
ΔCE	1.11421	1.16901	35.8024	2.97423	83.8958	127.551	6.75507	9.27659	10.0336	9.04309	35.3784	0.0414924	972.84	4.63745	129.364	0.0198702	0.123021	0.0353854	2.40377	2.89893	7.26727	9.7432	7.44007	1.55102	2.18621	1389.75	1093.01	137.846	154.062
ΔCM	1.10371	1.16381	35.9254	2.79963	83.5008	136.911	2.70003	5.90406	5.91006	8.83134	33.8663	0.0415744	986.17	3.97034	94.1439	0.0158422	0.121261	0.0352204	1.78927	4.92065	7.24447	9.8206	8.10533	1.61702	2.91678	1488.33	1080.23	137.251	150.232
ΔCO	1.36111	1.17201	35.3554	4.57955	87.2209	144.381	11.8961	8.56959	16.1157	8.66784	56.5291	0.0681227	977.13	4.65425	100.669	0.0257643	0.137001	0.0596356	2.69628	8.42558	7.33087	9.7747	7.94258	1.63202	2.36423	1726.12	1145.21	133.506	140.951
ΔCR	1.06241	1.12331	36.8494	2.97033	83.8258	125.151	4.29204	9.7721	6.03906	8.79659	31.6631	0.0364984	447.504	2.36952	95.218	0.0113491	0.0824208	0.0335653	2.06477	1.98932	11.1979	5.83656	8.53509	1.64402	1.78157	1532.26	1090.87	95.246	124.631
ΔEM	1.23611	1.23501	57.2466	5.89296	92.5909	225.942	4.34504	10.1201	6.02656	8.96684	35.0616	0.0675887	627.106	4.43354	124.138	0.0119141	0.121201	0.0359404	2.23852	2.24192	7.28107	5.92536	8.07833	1.49101	1.62371	1895.8	1284.41	147.421	170.612
ΔEO	1.95822	1.61472	68.3737	9.7186	94.3109	179.132	11.8941	15.2957	10.9921	8.71234	58.6781	0.096045	760.048	4.37244	80.5208	0.0319293	0.135421	0.0596756	2.29752	1.98422	7.25707	5.91666	8.10008	1.65002	1.66616	1900.1	1913.4	144.516	178.247
ΔMO	1.96132	1.41601	56.8236	9.7495	94.7609	271.363	11.4561	15.1292	28.1628	9.10059	58.8391	0.0672807	690.687	4.46664	77.8748	0.0311873	0.140261	0.0586656	2.65828	2.79663	7.28707	5.92926	5.58756	0.96301	1.61024	1912.9	1535.04	153.917	165.457
ΔACE	0.414004	0.259903	34.8273	0.841508	3.57504	9.7701	1.53802	3.42303	3.65004	8.72559	21.177	0.0139601	13.1701	0.576706	78.9398	0.00455905	0.0306203	0.0127251	0.521005	1.93922	7.25287	3.82234	12.5679	1.25401	1.65731	18.2602	14.4201	6.20006	7.28007
ΔACM	0.560206	0.408104	34.9173	0.867609	2.87003	11.3101	1.55102	4.33704	6.08456	9.02584	34.8096	0.0412984	8.02008	0.283103	127.795	0.00543805	0.0310003	0.0216202	0.599256	1.93802	7.25227	4.59395	6.67807	1.65602	1.59788	142.841	18.8402	11.7551	46.3905
ΔACO	0.400904	0.255903	34.7073	0.808808	4.34504	12.4801	1.55602	3.70404	5.69506	9.16859	21.289	0.0145501	3.88004	0.301203	110.155	0.0120231	0.0311203	0.0126451	0.459505	3.52234	7.26427	5.41625	13.0141	1.77602	1.46662	51.5205	18.2402	5.40005	5.13505
ΔAEM	0.439504	0.272903	51.8495	1.35511	8.72509	9.6901	1.54902	3.21353	4.16154	9.23659	20.9652	0.0144941	8.72009	0.153902	82.8638	0.00667007	0.0327603	0.0125251	0.395754	1.97702	7.26307	3.52924	5.43605	0.930009	1.57916	43.4804	16.6002	7.25007	9.15009
ΔAEO	0.608706	0.420104	47.7245	1.32781	7.49507	9.8201	6.60707	9.8146	7.64408	9.11559	35.2786	0.0245742	13.6601	0.349403	94.9509	0.0126251	0.0514405	0.0218302	0.485505	2.00912	7.28587	3.54844	5.0258	0.95101	1.09222	242.522	87.7409	7.94008	53.2905
ΔAMO	0.448704	0.287203	52.9835	1.50332	9.10009	9.15009	1.55802	5.60756	9.33009	9.04834	21.1262	0.0243842	9.44009	0.152802	108.553	0.00683307	0.0441204	0.0125801	0.469005	2.22992	7.26007	3.52684	5.1143	0.924009	1.18132	57.0406	18.8402	7.00507	9.06009
ΔCEM	1.18411	1.18071	35.3524	3.22623	86.2959	122.981	3.93604	8.57359	6.67407	9.6031	35.0511	0.0410784	283.653	2.04972	97.741	0.0196372	0.133361	0.0596556	2.06677	2.18702	7.27087	9.7492	12.8506	1.67702	2.56581	1217.37	1069.77	144.071	150.912
ΔCEO	1.64892	1.17961	34.8693	5.10755	87.7009	181.512	11.6951	16.6802	14.2896	9.03134	7.67033	0.0675447	974.54	4.45794	109.483	0.0270203	0.137841	0.099356	2.39602	2.27582	7.24747	9.7756	7.74833	2.18402	2.91867	1698.54	1102.97	261.913	152.707
ΔEMO	1.94692	1.67442	55.2036	9.8557	92.4759	164.152	6.99207	16.2422	12.2666	9.15359	53.6293	0.113115	427.444	3.47523	95.449	0.0307663	0.139941	0.0598106	2.31127	2.05382	7.28227	9.45909	5.2298	1.01101	1.66046	1890.38	1328.07	154.202	194.042
ΔACEM	0.433304	0.292103	34.9893	2.09102	7.12007	12.1001	0.943009	3.44103	9.07759	8.33758	17.8467	0.0629786	1.83002	0.194102	118.918	0.00464605	0.0305203	0.0127201	0.387254	0.870609	7.25527	3.57064	5.32055	0.99601	1.53209	87.5409	14.0801	12.6201	11.7101
ΔACEO	0.429004	0.261203	34.7343	0.854109	6.79507	13.3401	1.51902	5.53956	6.04756	9.11659	21.1682	0.0354064	2.97003	0.294203	100.315	0.00478505	0.0303803	0.0128301	0.440004	2.67843	7.26127	5.54826	6.45681	1.72502	2.77452	143.501	16.4002	5.92006	8.40508
ΔACMO	0.410604	0.256703	34.0323	0.768908	4.88505	9.23009	1.50402	3.65054	8.09358	8.90809	21.1595	0.0213802	1.77002	0.407704	113.806	0.00557006	0.0311003	0.0128451	0.370504	1.25521	7.26007	4.17994	6.56107	1.79402	1.54418	36.0204	18.4802	5.97006	9.6151
ΔAEMO	0.453605	0.274803	47.8955	1.36471	7.39507	10.4301	1.53802	6.04056	7.92758	9.10359	21.0842	0.0145121	8.33008	0.353804	87.0069	0.00637606	0.0305003	0.0126251	0.593506	1.13431	7.28467	3.54244	5.0648	0.96901	1.65914	58.7406	15.8602	7.10507	9.9751
ΔCEMO	1.91062	1.58762	35.0014	5.98476	93.3559	114.301	6.40906	13.6371	10.6096	8.78559	53.5995	0.0664827	664.467	4.47394	92.7279	0.0290363	0.140581	0.0592706	2.51478	2.61363	7.27747	8.48708	8.39183	1.61702	1.31347	1905.2	1300.83	157.792	411.044
ΔACEMO	0.441604	0.271603	34.3683	0.97591	7.05507	10.9701	1.54302	6.02706	10.0776	9.28959	21.0772	0.0144641	8.47008	0.355104	83.9378	0.00674807	0.0310603	0.0127601	0.647506	0.704707	7.29667	3.58894	4.5098	0.97501	1.61267	65.2207	17.4802	7.51008	12.8351
