# Supplementary material for: Sequence-Specific Targeting of Bacterial Resistance Genes Increases Antibiotic Efficacy
Source: PLoS Biol. 2016 Sep 15;14(9):e1002552. doi: 10.1371/journal.pbio.1002552 (PMC5025249; doi:10.1371/journal.pbio.1002552)
Supplement: S2 Table — (XLSX) [file pbio.1002552.s008.xlsx]

## Sheet: mean
MIC (µg/ml)	ΔacrA	acrA-PPMO	ΔacrB	acrB-PPMO	ΔtolC	tolC-PPMO	WT	ctrl-PPMO
Cefotaxime	0.00662907	0.00802208	0.00457005	0.0138021	0.0109571	0.0215332	0.0225292	0.0228412
Chloramphenicol	0.520355	0.679957	0.464255	0.828808	0.482855	1.14446	3.28533	3.33373
Clindamycin	2.04502	5.04305	1.34701	13.7601	1.58402	30.3093	74.7607	69.0827
Doxycycline	0.118006	0.164612	0.123316	0.255498	0.121816	0.641541	0.873564	0.800033
Erythromycin	1.31801	10.1211	1.01601	27.1443	0.647006	75.4688	43.8944	71.3237
Lomefloxacin	0.0276928	0.0267078	0.0277928	0.0289928	0.0254253	0.048388	0.0862734	0.101366
Piperacillin/tazobactam	0.0644106	0.197012	0.0421204	0.327993	0.0525305	0.651517	1.43782	1.12489
Spiramycin	2.31127	33.7653	1.11126	64.9781	0.835008	98.4622	50.5743	115.596
Trimethoprim	0.118676	0.106826	0.0601256	0.144701	0.0650007	0.267003	0.269253	0.268153
Fusidic_Acid	1.47501	8.42008	1.27501	40.1904	0.895009	239.982	333.518	320.878
Oxacillin	1.20501	20.9552	0.740007	74.5407	0.460005	153.972	295.588	294.618

## Sheet: Replicate2
MIC (µg/ml)	ΔacrA	acrA-PPMO	ΔacrB	acrB-PPMO	ΔtolC	tolC-PPMO	WT	ctrl-PPMO
Cefotaxime	0.00592006	0.00573006	0.00521605	0.0167262	0.0109641	0.0218182	0.0228402	0.0229022
Chloramphenicol	0.514205	0.786208	0.466705	0.762308	0.496405	1.17971	3.39853	3.57264
Clindamycin	2.24202	4.79005	1.30401	13.7001	1.47001	32.2683	76.2888	67.5247
Doxycycline	0.143521	0.160262	0.125071	0.260313	0.123061	0.657277	0.818078	0.807668
Erythromycin	1.34801	9.6841	0.830008	23.1302	0.656007	76.2688	42.4684	66.1427
Lomefloxacin	0.0277753	0.0262653	0.0282003	0.0285703	0.0258053	0.0522905	0.0924459	0.104301
Piperacillin/tazobactam	0.0431404	0.0849608	0.0415804	0.322863	0.0627606	0.646146	1.26739	1.04803
Spiramycin	2.94753	41.1329	1.36251	72.5507	0.812508	99.4185	49.798	121.324
Trimethoprim	0.124151	0.111151	0.0607006	0.140551	0.0660007	0.267403	0.268953	0.269253
Fusidic_Acid	1.78002	10.5401	1.48001	44.8004	0.95001	242.872	379.034	350.604
Oxacillin	1.19001	16.9002	0.650007	59.9606	0.650007	153.902	293.013	293.803

## Sheet: Replicate 1
MIC (µg/ml)	ΔacrA	acrA-PPMO	ΔacrB	acrB-PPMO	ΔtolC	tolC-PPMO	WT	ctrl-PPMO
Cefotaxime	0.00733807	0.0103141	0.00392404	0.0108781	0.0109501	0.0212482	0.0222182	0.0227802
Chloramphenicol	0.526505	0.573706	0.461805	0.895309	0.469305	1.10921	3.17213	3.09483
Clindamycin	1.84802	5.29605	1.39001	13.8201	1.69802	28.3503	73.2327	70.6407
Doxycycline	0.0924909	0.168962	0.121561	0.250683	0.120571	0.625806	0.929049	0.792398
Erythromycin	1.28801	10.5581	1.20201	31.1583	0.638006	74.6687	45.3205	76.5048
Lomefloxacin	0.0276103	0.0271503	0.0273853	0.0294153	0.0250453	0.0444854	0.0801008	0.098431
Piperacillin/tazobactam	0.0856809	0.309063	0.0426604	0.333123	0.0423004	0.656887	1.60826	1.20175
Spiramycin	1.67502	26.3978	0.860009	57.4056	0.857509	97.506	51.3505	109.869
Trimethoprim	0.113201	0.102501	0.0595506	0.148851	0.0640006	0.266603	0.269553	0.267053
Fusidic_Acid	1.17001	6.30006	1.07001	35.5804	0.840008	237.092	288.003	291.153
Oxacillin	1.22001	25.0103	0.830008	89.1209	0.270003	154.042	298.163	295.433
