# Supplementary material for: Sequence-Specific Targeting of Bacterial Resistance Genes Increases Antibiotic Efficacy
Source: PLoS Biol. 2016 Sep 15;14(9):e1002552. doi: 10.1371/journal.pbio.1002552 (PMC5025249; doi:10.1371/journal.pbio.1002552)
Supplement: S3 Table — (XLSX) [file pbio.1002552.s009.xlsx]

## Sheet: Figure-1b
Clindamycin (µg/ml)	ΔA	ΔC	ΔM	ΔE	ΔO	WT
500	0	0	0	0.00025	0.00125	0.0004
300	0.0005	0.0042	0	0.0131	0	0.0003
180	0	0	0.01	0.0084	0	0.0301
108	0.00015	0.12445	0.13485	0.14615	0.08385	0.17415
64.8	0.00035	0.27715	0.29525	0.31565	0.28365	0.3728
38.88	6.93889e-18	0.374	0.3938	0.3989	0.3914	0.53775
23.328	0.00025	0.43885	0.47545	0.49685	0.46055	0.57085
13.9968	0.00135	0.49685	0.55835	0.56635	0.52905	0.6114
8.39808	0.00425	0.52625	0.58565	0.58815	0.54945	0.68245
5.03885	0.0866	0.5615	0.6332	0.6381	0.6121	0.6496
3.02331	0.1538	0.6179	0.6406	0.6514	0.6536	0.69315
1.81399	0.3052	0.6565	0.6839	0.6655	0.6721	0.69245
1.08839	0.4012	0.6574	0.689	0.6905	0.6885	0.6837
0.653035	0.52075	0.68725	0.70975	0.70435	0.65595	0.63745
0.391821	0.6184	0.7175	0.7334	0.788	0.6964	0.70525
0	0.63705	0.57385	0.64215	0.63905	0.60145	0.63505

## Sheet: Figure-1c
drugs	BW25113	A	C	E	M	O	AC	AE	AM	AO	CE	CM	CO	EM	EO	MO	ACE	ACM	ACO	AEM	AEO	AMO	CEM	CEO	CMO	EMO	ACEM	ACEO	ACMO	AEMO	CEMO	ACEMO
ERY	70.7013	2.51003	79.8233	89.9784	91.4659	91.0059	4.05004	2.38002	2.17502	2.32502	84.2908	83.8333	87.6259	92.0659	92.9684	98.5685	3.21003	3.31003	4.31504	6.56007	20.8677	6.70507	85.2159	85.9934	86.1834	90.6934	5.47005	5.42005	4.19254	9.7701	91.0134	8.14508
FUS	1450.97	15.0402	1361.93	1512.84	1544.37	1420.08	82.1708	15.3252	16.1552	31.3353	1287.22	1338.17	1527.44	1656.46	1909.92	1770.76	17.5902	67.0857	46.4005	28.0553	212.177	49.0255	1267.54	1524.15	1650.26	1754.38	48.4055	77.7008	39.8054	49.3405	1705.38	49.3505
CLI	187.572	6.89382	144.293	154.849	150.778	165.237	22.3665	7.06507	7.59633	9.42384	144.383	142.259	135.355	156.562	158.328	156.794	6.50632	22.9727	4.9588	8.03508	37.6304	7.81883	175.939	168.724	144.415	193.124	9.9076	7.34757	8.41633	8.13883	216.105	8.98259
MER	16.6567	13.8449	8.66821	8.97859	8.91734	8.53021	9.22409	11.1504	11.1975	10.7806	8.97234	8.85984	8.66534	8.86084	8.60434	9.10822	8.78009	16.6268	9.11709	9.20372	16.7997	8.83384	9.6271	8.97446	8.79246	9.04184	8.43721	15.0123	8.94859	16.753	8.81384	9.15297
CFT	0.0633609	0.0187272	0.0390144	0.0678257	0.0548875	0.109296	0.0144891	0.0146291	0.0147051	0.0325243	0.0523595	0.0413414	0.0679917	0.0675797	0.104718	0.0766398	0.0129881	0.0411864	0.0145441	0.0142661	0.0245552	0.0193432	0.0409204	0.0678147	0.0824948	0.0897409	0.0519085	0.0250463	0.0223482	0.0144511	0.0884469	0.0144871
OXA	697.942	16.4752	337.358	901.274	685.762	672.022	2.99003	12.5401	14.1401	17.7502	978.385	674.187	974.98	623.951	868.074	612.166	10.2951	6.61007	5.38505	10.0801	13.6351	14.9251	297.573	980.97	690.622	615.071	4.53005	4.04004	9.19009	11.6101	811.518	12.0601
PPT	4.42969	1.00466	4.27894	4.6481	5.03845	3.47473	0.316403	1.82122	1.20106	0.489105	4.63835	3.72834	4.6465	4.57765	4.50495	4.61995	0.564606	0.279953	0.305553	0.383354	0.325403	0.208152	2.23972	4.5217	4.29074	4.05714	0.239402	0.288103	0.337103	0.480605	4.61955	0.325653
VAN	106.05	90.6324	184.961	182.304	115.632	106.698	171.777	83.1143	60.5901	53.2265	127.699	105.867	103.176	122.896	92.0094	82.8998	93.4944	106.27	111.964	136.768	101.755	190.637	85.0929	102.634	105.327	98.068	117.138	95.359	109.684	170.756	86.1624	88.2864
LOM	0.0907359	0.0307503	0.120531	0.108651	0.121731	0.128891	0.0312103	0.0320403	0.0314603	0.0350404	0.123921	0.120381	0.177302	0.127081	0.135681	0.140331	0.0305503	0.0309703	0.0309203	0.0317003	0.0519805	0.0371804	0.130701	0.137831	0.137221	0.135451	0.0306003	0.0304603	0.0309403	0.0306403	0.115691	0.0308203
TMP	1.85046	0.648381	2.41202	1.97927	2.57303	3.09303	0.45988	0.677132	0.685507	0.703257	2.62728	1.82352	2.7754	2.27227	2.33602	2.61728	0.588756	0.590631	0.550506	0.495755	0.563631	0.551006	2.13202	2.49765	2.5269	2.38677	0.408129	0.482005	0.390004	0.54138	2.5884	0.650382
GEN	1.67799	1.57638	1.98077	1.62401	2.2394	2.01467	1.75821	1.66184	1.61502	1.50221	2.27132	2.55529	2.14387	1.55121	1.62761	1.58331	1.74018	1.67331	1.55663	1.51374	1.23667	1.5372	2.15203	2.88648	2.94597	1.63454	1.55868	2.35585	1.52268	1.38609	1.449	1.55981

## Sheet: Figure-2e
Clindamycin	WT_1	WT_2	ctrl-PPMO_1	ctrl-PPMO_2	ΔacrA_1	ΔacrA_2	acrA-PPMO_1	acrA-PPMO_2	ΔacrB_1	ΔacrB_2	acrB-PPMO_1	acrB-PPMO_2	ΔtolC_1	ΔtolC_2	tolC-PPMO_1	tolC-PPMO_2
200	0	0	0	0	0	0	0	0	0	0	0	0	0	0	0	0
100	0	0	0	0	0	0	0	0	0	0	0	0	0	0	0	0
50	0.150571	0.180937	0.128697	0.111954	0	0	0	0	0	0	0	0	0	0	0	0
25	0.4146	0.43937	0.373192	0.419246	0	0	0	0	0	0	0	0	0	0	0.0642024	0.0887477
12.5	0.610933	0.623763	0.571485	0.591332	0	0	0	0	0	0	0.0619282	0.0607462	0	0	0.192428	0.221671
6.25	0.675704	0.788653	0.686723	0.703391	0	0	0.0202662	0	0	0	0.28318	0.285926	0	0	0.357579	0.400812
3.125	0.790575	0.848748	0.838753	0.778531	0	0.00309716	0.22025	0.18247	0	0	0.423428	0.458402	0	0	0.509796	0.544389
1.5625	0.868535	0.904684	0.872515	0.809308	0.0731797	0.132205	0.423046	0.422635	0.041273	0.0365674	0.540955	0.55193	0.0587861	0.0436819	0.618833	0.629067
0.78125	0.916713	0.930052	0.836217	0.82712	0.311272	0.384781	0.524938	0.516559	0.114662	0.108184	0.611539	0.625229	0.201016	0.171256	0.681	0.723523
0.390625	0.916534	0.911589	0.835896	0.842823	0.471456	0.507964	0.587457	0.582408	0.320818	0.304389	0.643094	0.640281	0.371165	0.3288	0.77598	0.822519
0.195312	0.952017	0.909532	0.839427	0.81646	0.701326	0.644194	0.653799	0.67414	0.492717	0.521923	0.691549	0.687023	0.538142	0.482461	0.786378	0.825078
0.0976562	0.839457	0.865378	0.857419	0.872283	0.723927	0.737797	0.745248	0.764601	0.621526	0.638807	0.712705	0.75219	0.642069	0.624249	0.821981	0.853386
0	1.04383	0.998032	1.04495	0.925287	1.05939	1.0981	1.00678	1.0326	0.896238	0.86781	0.874573	0.939403	0.735522	0.759604	0.929626	0.880632
time_WT	WT_1	WT_2	time_ctrl-PPMO	ctrl-PPMO_1	ctrl-PPMO_2	time_ΔacrA	ΔacrA_1	ΔacrA_2	time_acrA-PPMO	acrA-PPMO_1	acrA-PPMO_2	time_ΔacrB	ΔacrB_1	ΔacrB_2	time_acrB-PPMO	acrB-PPMO_1	acrB-PPMO_2	time_ΔtolC	ΔtolC_1	ΔtolC_2	time_tolC-PPMO	tolC-PPMO_1	tolC-PPMO_2
0	0.0004	0.0005	0	0	0	0	0.0006	0.0004	0	0.0004	0.0004	0	0.0005	0.0004	0	0.0007	0.0007	0	0.0004	0.0003	0	0.0004	0.0003
1.1225	0	0	1.12306	0.0008	0.0004	1.12278	0	0	1.12333	0	0	1.12278	0	0	1.12361	0	0	1.12306	0	0	1.12361	0	0
2.24944	0	0	2.25056	0	0	2.25	0	0	2.25083	0	0	2.25	0	0	2.25111	0	0	2.25028	0	0	2.25111	0	0
3.37889	0.0004	0.0004	3.38056	0.0009	0.0006	3.37972	0	0	3.38083	0	0.0001	3.37972	0	0	3.38139	0	0.0002	3.38028	0	0	3.38139	0.0004	0
4.51222	0.0053	0.0049	4.51417	0.0045	0.0039	4.51306	0	0	4.51472	0.0017	0.0015	4.51306	0	0	4.51528	0.002	0.0024	4.51361	0	0	4.51528	0.0048	0.0039
5.64861	0.0264	0.0242	5.65083	0.0215	0.0197	5.64944	0.0005	0.0006	5.65139	0.0089	0.0077	5.64972	0.0009	0.0006	5.65194	0.0102	0.0107	5.65028	0.0008	0.0004	5.65222	0.0183	0.0166
6.78806	0.0773	0.0786	6.79056	0.0673	0.0588	6.78889	0.0006	0.0011	6.79111	0.0168	0.0154	6.78917	0.0015	0.0013	6.79194	0.0243	0.0257	6.78972	0.0015	0.0009	6.79222	0.0371	0.0359
7.93028	0.1993	0.1889	7.93361	0.1748	0.1403	7.93139	0.0025	0.0042	7.93417	0.0278	0.0234	7.93194	0.0045	0.0036	7.935	0.0504	0.0548	7.93278	0.0046	0.003	7.93528	0.0683	0.0715
9.07639	0.3293	0.3492	9.08	0.2959	0.2549	9.0775	0.0064	0.0102	9.08083	0.0409	0.0333	9.07806	0.0091	0.0077	9.08167	0.0851	0.0871	9.07917	0.0102	0.0067	9.0825	0.1124	0.1212
10.2253	0.433	0.4476	10.2292	0.4184	0.3793	10.2267	0.0126	0.017	10.2303	0.0614	0.0546	10.2272	0.0138	0.0122	10.2311	0.1308	0.129	10.2283	0.0162	0.0128	10.2317	0.1782	0.1913
11.3775	0.4877	0.5043	11.3817	0.4979	0.4509	11.3786	0.0182	0.0238	11.3828	0.0873	0.0816	11.3794	0.0172	0.0158	11.3839	0.1962	0.1972	11.3806	0.0207	0.018	11.3847	0.2625	0.2865
12.5331	0.5039	0.5211	12.5378	0.517	0.4766	12.5344	0.0231	0.0324	12.5392	0.1289	0.1217	12.5356	0.0206	0.0185	12.5403	0.2754	0.2815	12.5367	0.0262	0.0224	12.5411	0.339	0.3574
13.6919	0.4996	0.5151	13.6969	0.5142	0.4794	13.6933	0.029	0.041	13.6983	0.1875	0.1819	13.6944	0.0238	0.0223	13.6994	0.337	0.3446	13.6956	0.0303	0.0262	13.7006	0.3919	0.4048
14.8536	0.4976	0.5169	14.8589	0.5082	0.4795	14.8553	0.0358	0.0508	14.8603	0.258	0.2562	14.8564	0.0273	0.0255	14.8617	0.3765	0.384	14.8575	0.0339	0.0295	14.8628	0.4216	0.4303
16.0161	0.4796	0.4994	16.0214	0.4935	0.4653	16.0175	0.0422	0.0663	16.0228	0.3196	0.3229	16.0186	0.0304	0.0295	16.0242	0.3932	0.4006	16.02	0.0383	0.0313	16.0253	0.4334	0.4319
17.1792	0.4828	0.5101	17.1844	0.4987	0.4722	17.1808	0.0504	0.0853	17.1858	0.3686	0.3761	17.1819	0.0337	0.0326	17.1872	0.4029	0.4114	17.1831	0.0439	0.0357	17.1881	0.4343	0.4333
18.3414	0.5006	0.5298	18.3467	0.5116	0.4886	18.3431	0.0611	0.1129	18.3481	0.3879	0.3917	18.3442	0.0363	0.0353	18.3494	0.3913	0.3985	18.3456	0.0494	0.0379	18.3503	0.4261	0.4168
19.5033	0.5147	0.5418	19.5086	0.5237	0.5072	19.505	0.08	0.1544	19.5097	0.3937	0.3995	19.5058	0.0405	0.0392	19.5111	0.3869	0.3955	19.5072	0.0559	0.0422	19.5122	0.4221	0.4163
20.6656	0.5252	0.5564	20.6708	0.532	0.5224	20.6672	0.1078	0.2022	20.6722	0.3889	0.3991	20.6683	0.0475	0.046	20.6736	0.3869	0.3963	20.6694	0.0656	0.0492	20.6744	0.4194	0.4175
21.8267	0.5222	0.5504	21.8319	0.5351	0.5261	21.8283	0.1425	0.2528	21.8333	0.3817	0.3888	21.8294	0.0521	0.0503	21.8344	0.3815	0.391	21.8306	0.0781	0.0575	21.8356	0.4165	0.4153
22.9881	0.5268	0.5561	22.9933	0.5425	0.5373	22.9894	0.1837	0.3068	22.9947	0.3781	0.3893	22.9906	0.0627	0.0608	22.9958	0.387	0.4021	22.9919	0.0946	0.0711	22.9969	0.4198	0.4241
24.1503	0.5253	0.5556	24.1556	0.5428	0.5395	24.1519	0.2267	0.3449	24.1569	0.373	0.3818	24.1531	0.0728	0.0708	24.1581	0.3865	0.4019	24.1544	0.1105	0.085	24.1592	0.42	0.4251

## Sheet: Figure-3a
Cefotaxime
	Concentrations (ng/mL)	200	100	50	25	12.5	6.25	3.125	1.5625	0.7813	0.3906	0.1953	0
Growth	WT	0	0	0	0.9026	0.8877	1.0352	1.027	1.0009	0.9942	0.9926	0.9782	1
	ΔacrA	0	0	0	0	0	0.8614	0.9918	1.0193	1.0018	0.9618	0.9306	0.8199
	acrA-PPMO	0	0	0	0	0	0.8475	0.9911	1.037	1.0123	1.0013	0.9646	0.9055
Meropenem
	Concentrations (ng/mL)	800	400	200	100	50	25	12.5	6.25	3.125	1.5625	0.78125	0
Growth	WT	0	0	0	0.0017	0.2698	0.6849	0.7974	0.8994	0.9455	0.9507	1.0104	1
	ΔacrA	0.0022	0	0	0.0025	0.3728	0.6803	0.8089	0.883	0.9485	1.0394	1.0451	1.0489
	acrA-PPMO	0.0027	0	0	0.0045	0.4519	0.6884	0.7528	0.7864	0.8075	0.8611	0.9292	0.9172

## Sheet: Figure-3b
Cefotaxime		Replicate 1	Replicate 2	Replicate 3	Replicate 4			Gentamycin		Replicate 1	Replicate 2	Replicate 3	Replicate 4
	WT MIC	0.0393884	0.0473205	0.0470165	0.0473445				WT MIC	1.8845	1.83154	1.42705	1.30665
	ΔacrA	0.0117081	0.0117481	0.0117541	0.0117641				ΔacrA	1.7941	0.95801	0.945529	0.95273
	acrA-PPMO	0.0117661	0.0118261	0.0117441	0.0117521				acrA-PPMO	1.53266	0.720007	0.470165	0.567686
Chloramphenicol		Replicate 1	Replicate 2	Replicate 3	Replicate 4			Meropenem		Replicate 1	Replicate 2	Replicate 3	Replicate 4
	WT MIC	4.75245	4.71465	4.72055	4.84885				WT MIC	0.0864649	0.0867689	0.0872489	0.18681
	ΔacrA	1.11001	1.04981	1.05371	1.00381				ΔacrA	0.0897449	0.107785	0.0888889	0.179722
	acrA-PPMO	2.30682	2.05792	2.16942	2.17272				acrA-PPMO	0.0917209	0.183362	0.0911209	0.0867689
Clindamycin		Replicate 1	Replicate 2	Replicate 3	Replicate 4			Nitrofurantoin		Replicate 1	Replicate 2	Replicate 3	Replicate 4
	WT MIC	136.107	162.43	161.132	161.84				WT MIC	9.38809	9.36969	9.23529	6.95607
	ΔacrA	7.88608	11.6921	6.86607	9.44009				ΔacrA	5.46645	7.21847	5.75126	4.76405
	acrA-PPMO	30.4923	21.7682	28.1143	24.5122				acrA-PPMO	8.88489	9.39209	4.79845	9.35929
Doxycycline		Replicate 1	Replicate 2	Replicate 3	Replicate 4			Rifampicin		Replicate 1	Replicate 2	Replicate 3	Replicate 4
	WT MIC	1.4143	1.41385	1.41661	1.41994				WT MIC	2.39282	2.47682	2.37762	2.37922
	ΔacrA	0.285303	0.230042	0.333453	0.208982				ΔacrA	2.36802	2.37362	2.34962	2.20562
	acrA-PPMO	0.589806	0.593286	0.626736	0.652177				acrA-PPMO	1.15681	1.18801	1.18801	1.17361
Fusidic Acid		Replicate 1	Replicate 2	Replicate 3	Replicate 4			Vancomycin		Replicate 1	Replicate 2	Replicate 3	Replicate 4
	WT MIC	990.04	991.47	989.36	-				WT MIC	90.2025	52.4897	118.692	118.354
	ΔacrA	0.580006	3.27003	4.00004	11.6601				ΔacrA	89.3085	115.55	99.3562	117.286
	acrA-PPMO	16.1402	48.6505	51.7705	52.8905				acrA-PPMO	120	117.709	117.472	88.9869

## Sheet: Figure-3c
E. coli
Fold MIC	Pip/Tazo						P/T+control-PPMO						P/T+acrA-PPMO						Input
	Replicate 1	Replicate 2	Replicate 3	Replicate 4	Replicate 5	Replicate 6	Replicate 1	Replicate 2	Replicate 3	Replicate 4	Replicate 5	Replicate 6	Replicate 1	Replicate 2	Replicate 3	Replicate 4	Replicate 5	Replicate 6	Replicate 1	Replicate 2	Replicate 3	Replicate 4	Replicate 5	Replicate 6
1	2.47712	2	2	2	2	2	2	2	2	2	2	2	2	2	2	2	2	2
0.5	8.44716	8.53148	7.41497	2	7.85126	6.59107	7.38021	2	7.69897	8.81954	5.88649	8.87506	2	2	2	2	2	2
0.25	8.38021	8.63347	8.75587	9	9.30103	9.15836	8.18752	7.73239	8.66276	8.79239	8.91908	8.65321	4.04532	2	2	2	2	2
0.125													4.47712	2.30103	2	2	2	3.41497
0	9.63347	9.6902	9.61278	9.68124	10.0253	9.73239	9.72428	9.76343	9.96848	10.3222	9.80618	10.0294	9.68124	9.80618	9.66276	10.4814	10.2601	10.3979	5.60879	5.46798	5.47712	5.43933	5.4624	5.56229
K. pneumoniae
Fold MIC	Pip/Tazo						P/T+control-PPMO						P/T+acrA-PPMO						Input
	Replicate 1	Replicate 2	Replicate 3	Replicate 4	Replicate 5	Replicate 6	Replicate 1	Replicate 2	Replicate 3	Replicate 4	Replicate 5	Replicate 6	Replicate 1	Replicate 2	Replicate 3	Replicate 4	Replicate 5	Replicate 6	Replicate 1	Replicate 2	Replicate 3	Replicate 4	Replicate 5	Replicate 6
1	6.88649	2	2	2	2	2	2.30103	2	2	3.95904	4.00432	3.72428	2	3.23045	2.30103	2	3.04139	2
0.5	9.66276	9.4624	9.50515	10.6532	10.301	10.3617	9.51851	9.61278	9.54407	9.74819	9.78533	9.97772	4.74036	3.4624	5.00432	2.47712	4.92942	2
0.25	9.6721	9.5682	9.76343	10.8865	10.9031	10.7404	9.85126	9.61278	9.60206	10.5052	10.5563	10.6532	9.60206	9.6902	9.64345	9.72428	9.75587	9.75587
0.125
0	9.89763	9.95424	9.89209	9.88649	9.91381	9.88081	9.77815	9.73239	9.94939	9.89209	10.0212	10.0492	9.82607	9.90849	9.79239	9.83885	10.017	10.1173	5.5682	5.65321	5.65801	5.57978	5.62839	5.6721
B. cenocepacia
Fold MIC	Pip/Tazo									P/T+control-PPMO									P/T+acrA-PPMO									Input
	Replicate 1	Replicate 2	Replicate 3	Replicate 4	Replicate 5	Replicate 6	Replicate 7	Replicate 8	Replicate 9	Replicate 1	Replicate 2	Replicate 3	Replicate 4	Replicate 5	Replicate 6	Replicate 7	Replicate 8	Replicate 9	Replicate 1	Replicate 2	Replicate 3	Replicate 4	Replicate 5	Replicate 6	Replicate 7	Replicate 8	Replicate 9	Replicate 1	Replicate 2	Replicate 3	Replicate 4	Replicate 5	Replicate 6	Replicate 7	Replicate 8	Replicate 9
1	8.24797	8.03342	7.5682	5.44716	6.19033	5.8451	8.23553	8.24055	8.1959	8.19866	7.94448	7.72428	6.23805	6.22531	8.35793	7.99123	8	7.95424	7.95424	7.83885	7.74819	6.2833	6.04139	6.25042	7.97313	8.08636	7.96379
0.5	8.60206	8.43136	7.83251	5.53148	6.5563	6.716	8.11727	8.09342	8.0086	8.07918	8.10037	7.66276	6.15229	6.76343	6.716	8.03342	7.77815	8.07188	8.14302	8.07555	8.06446	6.20412	6.5682	6.51851	8.03342	8.15534	8.13354
0.25	8.61278	8.61278	8.50515	6.25527	6.97772	7.17609				8.42813	8.59107	8.26245	6.63347	7.02119	6.93952				8.29667	8.41497	8.09342	6.61278	7.73239	6.90848	7.97313	8.15836	8.09691
0.125
0	9.68124	9.50515	9.57978				9.62325	9.51851	9.47712	9.50515	9.6902	9.5682	9.65321	9.95904	10.1959	9.4624	9.57978	9.53148	9.59107	9.60206	9.78533	9.66276	10.1703	9.90849	9.59107	9.95424	9.43136	5.69897	5.72016	5.66276	5.68574	5.6902	5.74429	6.51851	6.38021	6.43933
S. enterica
Fold MIC	Pip/Tazo				P/T+control-PPMO				P/T+acrA-PPMO				Input
	Replicate 1	Replicate 2	Replicate 3	Replicate 4	Replicate 1	Replicate 2	Replicate 3	Replicate 4	Replicate 1	Replicate 2	Replicate 3	Replicate 4	Replicate 1	Replicate 2	Replicate 3	Replicate 4
1	2	2.60206	2	2	2	2	2.8451	2.8451	2	2	2	2
0.5	6.47712	7.57978	7.88081	8.50515	7.85733	7.74819	7.93952	7.99123	2	2	2	2
0.25	8.41497	7.98227	7.92428	7.8451	7.8921	7.88649	7.83885	7.98227	2	2	2	2.47712
0	9.6721	9.77815	9.49136	9.49136	9.62325	9.69897	9.51851	9.5682	9.53148	9.44716	9.78533	9.34242	5.6902	5.63347	5.7653	5.74429
P. aeruginosa
Fold MIC	Pip/Tazo				P/T+control-PPMO				P/T+acrA-PPMO				Input
	Replicate 1	Replicate 2	Replicate 3	Replicate 4	Replicate 1	Replicate 2	Replicate 3	Replicate 4	Replicate 1	Replicate 2	Replicate 3	Replicate 4	Replicate 1	Replicate 2	Replicate 3	Replicate 4
1	2.30103	2.90309	2	2.30103	2.30103	2.60206	2	2	3.59106	2.77815	3.51851	3.6721
0.5	6.41497	6.11394	6.79934	6.60206	6.6721	3.47712	4.14922	7.94939	4.04139	6.5682	7.64345	5.77085
0.25	9.79934	10.1206	8.44716	8.39794	9.5682	9.49136	7.99564	8.03743	10.1238	9.44716	8.41497	8.43136
0	9.39794	9.6721	9.83251	9.60206	9.66276	9.59107	9.716	9.6721	9.62325	9.34242	9.72428	9.59107	5.62325	5.53466	5.69461	5.69897
A. baumannii
Fold MIC	Pip/Tazo				P/T+control-PPMO				P/T+acrA-PPMO				Input
	Replicate 1	Replicate 2	Replicate 3	Replicate 4	Replicate 1	Replicate 2	Replicate 3	Replicate 4	Replicate 1	Replicate 2	Replicate 3	Replicate 4	Replicate 1	Replicate 2	Replicate 3	Replicate 4
1	2	2.77815	2	2	2	2	2	2	2	2	2	2
0.5	8.41497	7.95424	7.4624	7.4624	3	3	7.76343	7.79239	7.83885	7.74036	7.50515	7.64345
0.25	8.5682	8.34242	8.22789	8.53148	8.50515	8.30103	8.59107	8.69897	8.14613	7.94939	8.62325	8.73239
0	9.38021	10.7404	9.54407	9.30103	9.07188	8.90309	9.36173	9.23805	8.87506	8.8451	9.39794	9.34242	5.8451	5.66276	5.61278	5.53782

## Sheet: Figure-4a
Relative AcrA Expression
	[PPMO]	0	1	2	3	4	5	6	7	8	9	10	11	12	ΔacrA
	Mean	100	17.7934	6.70977	4.45004	3.74306	3.36554	3.54926	3.07246	2.29774	2.02723	1.73907	1.56164	1.79289	0
	Std. Dev	0	2.87434	3.47899	2.06042	1.81005	1.82963	2.88314	2.21237	1.42445	1.4181	1.11013	1.06774	1.31827	0
		[PPMO] (uM)
	[CLI] (ug/mL)	0	1	2	3	4	5	6	7	8	9	10	11	12	ΔacrA
Mean	0	1	1.16233	1.18133	1.13361	1.11615	1.1162	1.10124	1.0704	1.06684	1.03477	0.950042	0.957178	1.10338	1.02861
Std. Dev.		0.0250744	0.0404083	0.0746783	0.0677618	0.0737222	0.0649787	0.0667257	0.0729906	0.0607833	0.0497649	0.0309932	0.034125	0.0218753	0.0192664
Mean	4	0.901022	1.07144	0.949586	0.858876	0.827275	0.816974	0.784597	0.764316	0.721576	0.684961	0.656391	0.677683	0.789576	0.419301
Std. Dev.		0.00789449	0.0652712	0.05496	0.00975031	0.0278832	0.0391498	0.043142	0.0428216	0.0329408	0.0239669	0.0297098	0.0576846	0.0648618	0.00167156
Mean	8	0.862574	0.947775	0.784151	0.712875	0.677486	0.64369	0.599449	0.565522	0.538672	0.500398	0.50034	0.490062	0.582375	0.217595
Std. Dev.		0.00374327	0.0252379	0.0140556	0.0167638	0.0214203	0.0230843	0.0251235	0.0249143	0.0223866	0.0190472	0.013906	0.0249962	0.0165851	0.0108139
Mean	16	0.801606	0.886581	0.708109	0.63163	0.570405	0.507278	0.461223	0.413489	0.378292	0.342932	0.308709	0.296246	0.367909	0.114571
Std. Dev.		0.000654814	0.0723595	0.0436206	0.0402581	0.0510675	0.0428686	0.0439855	0.0374892	0.0422145	0.0334121	0.0327481	0.0236493	0.0270817	0.0106339
Mean	32	0.828089	0.777272	0.615719	0.491988	0.360852	0.250287	0.172808	0.126408	0.112986	0.0889274	0.0813175	0.0615959	0.077373	0.0436376
Std. Dev.		0.0132148	0.0718946	0.0448985	0.0519121	0.0404295	0.0224994	0.0130405	0.00468596	0.0039817	0.00543315	0.00456477	0.00324689	0.0118236	0.00528959

## Sheet: Figure-4b
	Time (h)	Replicate 1	Replicate 2	Replicate 3	Replicate 4	Replicate 5	Replicate 6	Replicate 7	Replicate 8
Mean	24	1.33658e+06	1290632	1298588	1337308	1322820	1524992	1481428	1517980
Std. Dev		248853	203437	125676	188091	119236	174624	193496	171264
Mean	48	3.26782e+06	2987508	3001032	3072072	3043920	3068880	3067288	3023608
Std. Dev		282028	97671.4	85928.4	71014.7	149782	72825	74873.7	115714
Mean	72	4.11286e+06	4280112	4395736	4389920	4457068	4.37329e+06	4283288	4190036
Std. Dev		211724	234837	151653	157746	207994	177220	185238	77029.1
Mean	96	9.51378e+06	8468108	8610844	8669556	8801408	8618992	8547124	7891216
Std. Dev		862424	202237	219082	180847	264307	148198	241960	242649

## Sheet: Figure-5b
TMP/SMX	[TMP]	0	0.002	0.004	0.008	0.016	0.031	0.063	0.125	0.25	0.5	1	2
	WT	1.66258	1.34188	0.923837	0.827104	0.469224	0.239976	0.116128	0.0307976	0.0297513	0	0	0
	ΔacrA	1.30528	0.649357	0.414325	0.231823	0.117745	0.0614804	0.0305855	0.0301655	0	0	0	0
	acrA-PPMO	0.725302	0.405821	0.239976	0.200499	0.115328	0.0450441	0.0303748	0	0	0	0	0
TMP/PT	[TMP]	0	0.002	0.004	0.008	0.016	0.031	0.063	0.125	0.25	0.5	1	2
	WT	1.43792	1.8699	0.989959	0.969641	0.98314	0.868112	0.495905	0.495905	0.230226	0	0	0
	ΔacrA	0.0623363	0.0623363	0.0623363	0.0623363	0.0623363	0.0623363	0.0619068	0.0598036	0	0	0	0
	acrA-PPMO	0.121886	0.121046	0.117745	0.114534	0.119384	0.121046	0.0614804	0	0	0	0	0

## Sheet: Figure-5c
	TMP/SMX			TMP/PT
	WT	ΔacrA	acrA-PPMO	WT	ΔacrA	acrA-PPMO
Mean	0.0539886	0.0226046	0.0272893	0.172567	0.0255929	0.0252578
Std. Dev	0.0143732	0.000605163	0.00245702	0.00472875	0.00171394	0.000911964

[truncated: 3 more sheets: Supplementary Figure-3, Supplementary Figure-4, Supplementary Figure-6]
